# Supplementary material for: A Genomic Analysis of the Bacillus Bacteriophage Kirovirus kirovense Kirov and Its Ability to Preserve Milk
Source: Int J Mol Sci. 2023 Aug 9;24(16):12584. doi: 10.3390/ijms241612584 (PMC10454425; doi:10.3390/ijms241612584)
Supplement: Supplementary file 1 [file ijms-24-12584-s001.zip]

Archive with 1 entries (1 files):
- ijms-2508234-supplementary.pdf
